# Supplementary material for: Discovery of VU6024578/BI02982816: An mGlu1 Positive Allosteric Modulator with Efficacy in Preclinical Antipsychotic and Cognition Models
Source: J Med Chem. 2024 Dec 12;67(24):22291–312. doi: 10.1021/acs.jmedchem.4c02554 (PMC11684029; doi:10.1021/acs.jmedchem.4c02554)
Supplement: Supplementary file 2 — jm4c02554_si_002.csv [file jm4c02554_si_002.csv]

Final Compound Number in Manuscript	SMILES Notation
6	O=C(NCC1=C(C=CC=C2)N2N=C1)C3=CC(Cl)=CC=C3OC
9a	O=C(NCC1=C(C=CC=C2)N2N=C1)C3=CC(OC)=CC=C3OC
9b	O=C(NCC1=C(C=CC=C2)N2N=C1)C3=CC(C)=CC=C3OC
9c	O=C(NCC1=C(C=CC=C2)N2N=C1)C3=CC(Cl)=CC=C3C
9d	O=C(NCC1=C(C=CC=C2)N2N=C1)C3=CC(Cl)=CC=C3Cl
9f	O=C(NCC1=C(C=CC=C2)N2N=C1)C3=CC(C4=CC=CC=C4)=CC=C3Cl
9g	O=C(NCC1=C(C=CC=C2)N2N=C1)C3=CC(C4=CC=CS4)=CC=C3Cl
9h	O=C(NCC1=C(C=CC=C2)N2N=C1)C3=CC(C4=CSC=C4)=CC=C3Cl
9i	O=C(NCC1=C(C=CC=C2)N2N=C1)C3=CC(C4=NC=CS4)=CC=C3Cl
9j	O=C(NCC1=C(C=CC=C2)N2N=C1)C3=CC(C4=CC=NN4C)=CC=C3Cl
9k	O=C(NCC1=C(C=CC=C2)N2N=C1)C3=CC(C4=CC=CO4)=CC=C3Cl
15a	O=C(NCC1=CC(C2=CC=CC=C2)=NO1)C3=CC(C4=CC=CO4)=CC=C3Cl
15b	O=C(NCC1=NOC(C2=CC=CC=C2)=N1)C3=CC(C4=CC=CO4)=CC=C3Cl
15c	O=C(NCC1=NOC(C2CC2)=N1)C3=CC(C4=CC=CO4)=CC=C3Cl
15d	O=C(NCC1=NC(C2CC2)=NO1)C3=CC(C4=CC=CO4)=CC=C3Cl
15e	O=C(NCC1=CN=C(C2=CC=CS2)S1)C3=CC(C4=CC=CO4)=CC=C3Cl
15f	O=C(NCC1=CC(C(F)(F)F)=NN1C)C2=CC(C3=CC=CO3)=CC=C2Cl
19a	O=C(NCC1=CC(C2=CC=CS2)=NN1C)C3=CC(C4=CC=CO4)=CC=C3Cl
19b	O=C(NCC1=CC(C2=C(F)C=CC=C2)=NN1C)C3=CC(C4=CC=CO4)=CC=C3Cl
19c	O=C(NCC1=CC(C2=CN=CC=C2)=NN1C)C3=CC(C4=CC=CO4)=CC=C3Cl
19d	O=C(NCC1=CC(C2=CC=NN2C)=NN1C)C3=CC(C4=CC=CO4)=CC=C3Cl
